# Supplementary material for: D-Dimer beyond Diagnosis of Pulmonary Embolism: Its Implication for Long-Term Prognosis in Cardio-Oncology Era
Source: J Pers Med. 2023 Jan 27;13(2):226. doi: 10.3390/jpm13020226 (PMC9962345; doi:10.3390/jpm13020226)
Supplement: Supplementary file 1 [file jpm-13-00226-s001.zip]

Archive with 1 entries (1 files):
- jpm-2152620-supplementary.pdf
